# Supplementary material for: Antifungal Effect of Penicillamine Due to the Selective Targeting of L-Homoserine O-Acetyltransferase
Source: Int J Mol Sci. 2022 Jul 14;23(14):7763. doi: 10.3390/ijms23147763 (PMC9317633; doi:10.3390/ijms23147763)
Supplement: Supplementary file 1 [file ijms-23-07763-s001.zip]

Archive with 1 entries (1 files):
- ijms-1789208-supplementary.pdf
